# Supplementary material for: How context affects transdisciplinary research: insights from Asia, Africa and Latin America
Source: Sustain Sci. 2022 Aug 23;17(6):2331–45. doi: 10.1007/s11625-022-01201-3 (PMC9684244; doi:10.1007/s11625-022-01201-3)
Supplement: Supplementary file 1 — Supplementary file1 (XLSX 33 KB) [file 11625_2022_1201_MOESM1_ESM.xlsx]

## Sheet: Case Study Data
TDR process elements	Context dimensions	What it is about	Madagascar case (Maroantsetra District)	Myanmar case (Northern Tanintharyi Region)	Lao (Luang Namtha province)	Brazil (State of Santa Catarina)	Bolivia (Sucre municipality and Samaipata municipality)	Kenia (North western slopes of Mt Kenya)
Arriving	Socio-political norms	Formal and informal rules to be followed when approaching actors for TDR	Official research permit from national government was required to be presented and stamped by the authorities at each level (District, Commune and Fokontany) upon arrival; Regular information through reports; Consent of village head was prerequisite to work in a village; Contacting environmental NGOs managing the national parks was not mandatory, but can help; Foreigners needed to be accompanied …	Official research and trespassing permits of different governmental departments and consent of rebel group and village head were needed (and requested by village heads); Government had to be regularly informed about research activities; The government/military could prohibit travelling (e.g. to certain areas or during a military coup); Introduction by intermediaries/existing ‘friends’ was expecte…	Official research permits of line management structures of the government needed to be respected; At the village level, official communication letter/formal consents from concerned? line agencies at the district and provincial levels were needed; Foreign researchers needed official contact to national academic institution for supporting field research, i.e. foreign researchers must be guided or f…	Research permits were not needed in Brazil, but agreements with extension services to get to know the farmers; Generation of inter-institutional alliances was advisable to create trust among all actors involved: Institutions that work in the region often operate as intermediaries, they socialize the research project with the local actors; Local stakeholders expect clear benefits, therefore, concr…	Official letters explaining the goals and benefits and/or agreements between institutions were often required before receiving information, assistance or contacts (but no official permit); Actors could be contacted quite freely, sometimes it was advisable to first contact the village head; Due to widespread mistrust against new researchers, it is advisable to be accompanied by 'joint friends' and…	Official research permit by the national government was needed/required (also for explorative visits); Permits were sent to the County Administration where the field research was supposed to take place; The concerned researchers were required to make a courtesy call to these offices before starting to interact with the local community; At this point, the local (village) administration was informe…
	Infrastructure	Availability of transport and communication infrastructure	Access to regional capital by plane, boat or road; Access to villages often only by boat, motorcycle or on foot, sometimes by taxi-brousse (bush taxis). Annual cyclones in the rainy season and strikes threatened transportation (from irregular service to interruptions); Most villages had mobile communication infrastructure, but it was not very strong.	Access by car mostly possible, but there were often bad roads, long journeys and political restrictions; Floods and landslides regularly threatened transportation during monsoon season; Some villages had no electricity, internet and cellphone coverage.	Access to regional capital rather comfortable by plane or road; Access to villages by car mostly possible, but rather tough during rainy season; Mobile telephone signals and internet access were available in both case study landscapes.	Status of infrastructure was very good, namely roads, fuel availability, and internet; Dependence on access to private or institutional car, because there was no public transport to the farmers' houses in the rural area; Distances were short, but access was limited during rainy weather.	Access by car sometimes possible, but there were often bad roads, long journeys, and many car accidents; Many places only accessible on foot or by boat; Floods, landslides, and social unrest often blocked roads on short notice; Fuel was not always available, power breakdowns were common; Some villages had no internet or cellphone coverage.	Access by car and well-operating means of public transport mostly possible in all seasons, although the area is fairly big; Some few sections of the road network might become temporarily impassable during rainy season (immediately after downpours) or quite uncomfortable because of dust and rough surfaces/terrain; Most areas had good cellphone coverage, although internet could sometimes be weak an…
	Safety situation	Safety risks due to environmental conditions and violence	Malaria, Tuberculosis and many other (food and water borne, and communicable) diseases required precaution; Health care facilities were often far away and not well-equipped; Presence of illicit activities (rosewood/slash and burn) and related violence sometimes hindered travelling; Food shortage due to transportation disruptions; Violence due to high alcohol consumption during harvesting season (…	Malaria, dengue and other (food and water borne) diseases required precaution; Some areas were closed for foreigners due to ongoing armed conflicts between different ethnic groups; Violence was rarely a problem for foreign researchers, but potential for conflicts needs to be considered for each activity.	Malaria and other (food and water borne) diseases required precaution; Otherwise, there were no specific risks when travelling to the case study landscapes (only when travelling in the rainy season, as flooding and landslides can occur).	Environmental pollution (water and soils), governmental violence and gang violence was common, but it rather affected local actors, such as farmers, than (foreign) researchers.	Dengue (during the rainy season) and other (food and water borne) diseases required precaution; Dangerous wild animals in the tropical parts, such as stingrays (mitigated by listening to the advice of local people); Hospitals are often far away and not well-equipped; Violence was rarely a problem for foreign researchers.	Tropical diseases, such as Malaria, are not common in the study area due to its high altitude; Conflicts between farmers and pastoralists over land resources were common. However, such conflicts did not affect researchers' safety.
Interacting	Openness for interaction	Actors' openness, willingness and interest to enter into a dialogue with researchers and with each other	Actors were open to interact with researchers when they were clear about their goals; however, there was the challenge of research-fatigue, as some villages have been research sites for previous projects, where the researchers left without returning and gave back little to the community; Sometimes more open to foreigners than to nationals with other ethnic backgrounds; Key to maintain independenc…	Most actors were open to interact with researchers (hospitality mentality), but to different degrees according to their political interests and positions; Some lost interest after some time (participation fatigue due to lack of/insufficient direct benefits or interest advocacy) and some were scared due to military surveillance; Due to the conflictive history, actors from different fields and leve…	Most actors were willing to interact with researchers, although sometimes only because they respected voices of higher ranked actors, such as a representative of Provincial Governor's office; It was more challenging when minority ethnic groups were concerned/involved (they were/tended to be shy and hesitant to interact), as well as with business actors; Actors from different fields rarely interac…	Actors were very open to interact with researchers, when they felt that the topic was important or will help them in their struggle; if not, they were likely not to participate; Fruitful collaborations required careful establishment of local connections; It was not always possible to bring all actors together for dialogue because of irreconcilable differences (e.g. when institutions, such as univ…	In general, actors were very open to interact with researchers, but mistrust in the beginning was common (unless there were previous connections via a trustworthy intermediary or a common friend); Actors from different fields and levels were also often open to interact with each other, even if their interests were very different; The ongoing process of decolonialization was occasionally a disadva…	Generally, most actors were willing to interact with researchers and among each other due to the good relationships between the local research centre and most of the communities and actors involved in our research, based on the centre's long-term presence in the region; Research fatigue (especially in farmers) was an issue in case of long interactions; Other actors (e.g. those running LAIs) would…
	Languages	Linguistic competences,multilingualism and communication styles	Local actors used local languages/dialects, most of them understood Malagasy, foreign researchers only spoke French (the latter two are official national languages); Storytelling communication style, e.g. when introducing a subject; Translation was needed for foreign researchers; Some challenges with translating terms, such as nature, environment, and human well-being	Most (male) actors talked in Burmese (official national language), although they did not necessarily feel comfortable when doing so; Some only spoke Karen, foreign researchers only English; Communication was sometimes challenging due to translation and various local dialects; Rather ‘indirect’, polite communication (e.g. hard to say no or to interrupt); Translation was needed for foreign research…	Local actors talked in various local languages (multi-ethnic case study landscape), but most of them also understood Lao and spoke it in official communication (official national language), although in one village only the younger men; Foreign researchers spoke only English; Communication with non-Lao speaking village was challenging and required translation by locals; Rather 'indirect', polite c…	Most actors talked in Portuguese (official national language), foreign researchers at least Spanish; Families who migrated some generations ago spoke also German or Italian; Rather 'direct' communication style; Language rarely challenged TDR, because most people talked Portuguese or there were long-lasting partnerships; The communication style was rather formal (e.g. people expected punctuality i…	Spanish is one of the 36 official languages and was usually the language of communication that everyone spoke; If people did not want researchers to understand them, they spoke in their native language; It is advisable to learn at least some expressions of the language of the study area to connect with the people; English was not common. Rather 'direct' communication style (often starting “with a…	Local actors spoke three different local languages, many of the locals could also communicate in Kiswahili, but not all of them in English (both official national languages); Translation was needed to make all voices heard; It was advisable for foreign researchers to learn at least some expressions of the local language(s) and/or be accompanied by an acceptable local resource person at all times.
	Dialogue cultures	Communication patterns in group settings, role of deliberation in opinion formation and mechanisms for creating shared understandings	Dialogue was shaped by the position in the hierarchical structures (elders/youths, seniors/subordinates, responsibilities within the village, money), although there were no hierarchical relationships between women and men during debates in group settings; Actors were used to speak out in group settings (storytelling culture), although lower ranked ones tended to not speak out unless asked directl…	Dialogue was shaped by traditional hierarchical structures of respect for higher socially ranked people such as teachers and (male) elders; Many actors (e.g. women, young people) were not used to be asked for their opinion in mixed groups and some were rather hesitant to speak out freely (authoritarian and conflictive history); Games fostered open dialogue;	Dialogue was shaped by the position in the hierarchical structures (elders/youths, seniors/subordinates, responsibilities within the village, money, men/women); During official discussions, women and young people generally did not speak out unless they are asked to provide comments to certain issues or share their experiences; Actors with opinions not corresponding to the official government pers…	Once a common goal was identified, dialogues were shaped by respect and careful listening and reasoning; Hierarchies did not seem to play a major role in the deliberation process and authorities were seen in their role to improve things; In case of disagreement on core issues, however, communication could get rough (e.g. when the municipality burned farmers' raw milk cheese, which they considered…	Strong culture of controversial political discussion; If actors shared common values, open deliberation was very common and personal opinions and storytelling were highly important (more than “scientific” information); Otherwise, debates were more aggressive and could turn violent (e.g. people searched their allies and appeared in large numbers to make their case); Hierarchies were important, but…	Emotive and controversial topics are openly discussed, revealing strongly differentiated opinions; Well moderated dialogues often resulted in the generation of a common understanding, even in situations where different actors initially did not share values; Tendency to consider those in authority or from economically/politically privileged backgrounds (often men) more knowledgeable, thus allowing…
Co-producing knowledge	Research institutions	Accepted practices within universities, research institutions, epistemologies and hierarchies	Universities mainly focus on teaching, some, like the faculty of science, also do research (approx. 1/3); Universities are organised according to French models, involving various subjects ranging from natural and social sciences to humanities and offering different academic degrees; Many academics posses credentials from French schools; National research funding is scarce (establishment of a new …	Universities mainly focus on teaching, currently little to none research; Academics were often women (75%) and burdened with administrative tasks and heavy teaching loads, with little time for research; Research focused on STEM subjects, almost no social sciences; Desk research was common, relatively little interest in field work; Promotion was rather time-bound than via research outputs; Learnin…	Universities focus on teaching, although research is also common; Academics were often burdened with administrative tasks and heavy teaching loads, with little time for research; Research was more focused on empirical (fieldwork) research rather than on theoretical and desk research; Social sciences were also included; Strong international networks.	Universities focus on teaching and research; Highly developed research culture with strong links to international scientific networks, but also highly unequal and notoriously underfunded; Political changes open and close institutes and hire and fire staff (e.g. Bolsonaro's government cut the budget for science and openly questioned the political work of the university for engaging with social sec…	Public universities focus on teaching and less on research (private ones focus on teaching); Academics are very active in politics and teaching, often to the detriment of research; They are dominated by older men with political backgrounds, which made it difficult to establish and maintain research collaborations; Research focus on reasoning and theory development with few empirical research; You…	Public universities (and some few well established private universities) engage in teaching, research and consultancies, but with more emphasis on teaching due to limited of resources to finance research activities; Research is also done by research centres; Academics who are well connected to foreign universities were able to participate in collaborative research initiatives - but only common fo…
	Science-policy-society relations	Dominant perceptions of the proper relationship between science, policy and society	Universities are public with scarce funding for research; Researchers like to bring benefit to society, but there is no formal relation between university system, policy-makers and society (existence of collaboration only through transdisciplinary projects); Application of research by development services was a challenge, results were often ignored; Locals expected concrete solutions; Freedom of …	University is part of the governmental system; Interactions between representatives need to respect the socio-political hierarchies (e.g. University representative refused participation in a NGO-led project component); University staff/grades are respected.	University is part of the governmental system; Research is expected to contribute to policy making/development; The central government is interested in applied research, research is expected to generate empirical data/information to support policy improvement/development; Freedom of research is framed by official policy doctrine; Researchers could freely conduct research that supports policy impr…	Research institutions had mixed relationships with governmental bodies and faced a high insecurity (e.g. Bolsonaro stopped the funding of many institutes and faculties); Some researchers working on technological innovation, agricultural development and industrialization as well as privatization of land and water have strong connections to private companies, governmental bodies and the press; A co…	Public universities are autonomous, politically active and guided by principles of democratization and resistance against dictatorships and imperialism; They are often critical towards the government (collaboration is often blocked from both sides, or at least rendered very difficult), although both engage with the civil society; Freedom of research is guaranteed; Scientific knowledge was rather …	The relationship between the university system and the public has for long been of little enthusiasm; This has largely improved in the recent past as evidenced by increasing engagement of university dons in implementing government financed projects/consultancies; Although there was still general prejudice by policymakers towards science, there was also evidence that the former have increasingly i…
	Hierarchies of knowledge holders	Accepted knowledge holders	University education is respected and seen as precondition for professional careers in the formal sector (but not in the informal one); In general, knowledge shared by seniors in the hierarchy was regarded as most trustworthy; In villages, knowledge of wise men (tangalamena) and (male) elders was highly respected, though this seems to be eroding as they could not resolve recent land use conflicts…	University education is highly respected, especially (male) teachers and elders in general; They are expected to hold valuable knowledge to be transmitted to others; Young people and other actors are expected to learn from them; Villagers, sometimes felt uncomfortable when put in the role of the knowledgeable.	University education is highly respected and seen as precondition for professional careers in the formal sector; In general, knowledge shared by seniors was highly respected by the younger generation; At the village level, knowledge of elders and males were most respected; During official events, knowledge of village leaders (chief, deputy chief, and other village organizations) were most respect…	Different forms of knowledge were recognized but not always accepted by different groups; Ideology behind the knowledge (e.g. agroecology vs. agribusiness perspectives) played an important role; It was challenging for civil society to make its demands based on agroecology heard; Knowledge hierarchies tended to be related to political and economic power structures; Women tended to play a strong ro…	Scientific knowledge was not necessarily more valued or believed than other forms of knowledge; Men (both young and old, local and foreign) were more accepted as knowledge holders than women.	Scientific knowledge was not necessarily more valued or readily accepted than other forms of knowledge Local authorities and leadership as well as elders were seen as important knowledge holders; Level of education and area(s) of specialisation also tended to greatly influence who was considered as an important knowledge holder: e.g. those with university education (again, depending on number of …
	Literacy and learning habits	Literacy and forms of knowledge production and learning in everyday life	High degree of variation in literacy levels among different actors (in academia and society); Many villagers – in particular adult women – had only few years of formal education and were not always able to read and write; Mostly learning by doing; Young people tend to learn from their parents (peer-to-peer learning), trainings; Following the "heritage of the ears": what the ancestors passed on to…	High degree of variation in literacy levels among different actors (in academia and society); Relatively high gross enrolment ratio; Many villagers – in particular adult women – had only few years of formal education and were not always able to read and write; Rote learning, excellent memories; Systems, creative and scenario thinking is uncommon (also due to 'acceptance philosophy', little critic…	High degree of variation in literacy levels among different actors (in academia and society); Many villagers – in particular adult women – had only few years of formal education and were not always able to read and write; In the present generation, it is compulsory for children to attend at least primary school; Apart from formal education, learning by doing, learning from listening and storytell…	Literacy was common, but could not be expected from all participants; Farmers tend to have little time for studying because they have to work hard from a very young age; Learning by doing through fieldwork Methods like focus groups, mapping, joint evaluation of the situation and deliberation on how to make change happen worked well.	Most actors were able to read and write, except elderly women; Reasoning was a key element of research and hierarchies between the different actors strongly influenced learning processes; A dialogue of knowledge was a proven useful approach to often opposed forms of knowledge. Mapping and joint evaluation of the situation, deliberation on how to make change happen also worked well.	High degree of variation in literacy levels among different actors; Most smallholder farmers were able to read and write, but there was less literacy within the pastoralists; Most learning is achieved through the formal education system, but also learning by demonstration and doing, especially in the traditional/indigenous knowledge system; Drawing, acting, translating in focus groups or multi-st…
	Desirability of new knowledge	The value attached to new knowledge	Villagers were interested in practical knowledge that helps improving their daily life (e.g. about agricultural practices); Actors from district and national level were also interested in more abstract knowledge (e.g. maps, learning approaches); Spreading of knowledge about sensitive issues (e.g. slash and burn, logging) was not wanted by some actors;	In villages, practical knowledge was highly desired, while abstract knowledge was not; Civil society organisations and other actors were interested in more abstract forms of knowledge (e.g. statistics, maps, narratives); Knowledge about sensitive issues was not always wanted, namely by the government, the military or companies (although not by all individuals); Concrete problems, such as bad wate…	Governmental organizations were interested to learn (i.e. PAFO in Luang Namtha often exchanged knowledge and experiences on agricultural cultivation and protected area management with Yunnan province, China); Empirical knowledge from scientific research was respected by concerned governmental organizations to be implemented (i.e. agricultural practices); Villagers were interested in practical kno…	Most actors were mainly interested in knowledge which serving their interest, not searching for the 'truth'; Farmers were interested in practical knowledge, e.g. on nutritional value of raw milk cheese and co-produced knowledge; Policy-makers and businesses were mainly interested in knowledge favoring agribusiness concerns, sometimes delegitimizing other knowledge;	Most actors were mainly interested in knowledge serving their interest, rather than searching for the 'truth'; Importance of connecting to the traditional knowledge of people as new knowledge from outside was often rejected; Co-created knowledge was valued and used by local communities and organizations, but policy-makers rarely listened; Uncomfortable knowledge was often ignored or discredited b…	Most people and organisations (from policy to practice) were mainly interested in context-specific information/knowledge with contexts being defined by their day to day societal and development problems; Co-created knowledge was valued and used, also policy-makers seemed to be highly interested.
Exploring paths to transformation	Concepts of development and the good life	Dominant ideas about development and the good life that shape people's worldviews	Improving the economic, material and social status (e.g. common ideals/status symbols were large cash crop plantations, a good house and educated children); Some people actively worked to improve their situation, others were more passive, either waiting for externals (e.g. NGOs) or not expecting such types of development; There have been many development projects, but with little continuity and l…	Religious believes about the good life were very important (Buddhism, Christianism, spirit believes), e.g. Buddhist concepts of karma (what happens to a person, happens because they caused/earned it with their actions in previous lives, acceptance of ones destiny, donations to improve the karma); Spirit believes influenced many daily decisions, including where to live or work; Future thinking and…	Improving the economic and livelihoods situation (e.g. people aspired to have various sources of income, good (permanent) housing conditions and support their children in getting a higher education); People were motivated in improving livelihoods and earning income by looking for opportunities and working actively to gain higher income and having better housing and livelihood conditions; There we…	Many people (producers, processors, marketers and consumers) believed in the development discourse aiming to generate wealth by accumulating capital as a result of the sale of agribusiness food; Few people (farmers and consumers) believed in sustainable development associated with agroecology and integrated landscape management; For this purpose, they established a peasant movement at the local l…	The concept of «vivir bien» (living well and in harmony, not «living better») was stressed as an alternative to Western ideas of (sustainable) development, although it was rarely discussed concretely; For some groups, the future is in the back and the past in front (because the past is known, but not the future); Autonomy and independence/self-determination was a key value.	Development - future thinking and planning - is steered by the national and county governments through thematically drawn and politically negotiated blue prints; The main currency are the mega investments elaborated in "Kenya's Vision 2030"; The LAPSSET corridor is one of the most prominent mega investments to be achieved through the vision 2030 and impacts the study area, e.g. through mega dams,…
	Development dynamics	Current development/transformation dynamics shaping the room of manoeuvre	Land use was incrementally transforming over the years (e.g. deforestation for cash crops), but there were rather little innovations (e.g. farmers planted the same crops for decades); Many economic activities (e.g. clove and vanilla production) and governance structures stem from colonial times; However, price shocks are an issue (vanilla boom) that can lead to dynamic village developments; . Pol…	Ongoing transformation from 60-year military dictatorship to democracy, but recent military coup interrupted the process; Economic development and entrepreneurial innovations were increasing (e.g. special economic zones, value chain innovations); Very active civil society organisations fighting for societal improvements; At the same time, a lot of inertia, e.g. within the government structures un…	Land use situation was highly dynamic due to the introduction of new cash crops (e.g. rubber, banana and other seasonal crops, such as watermelon) and cultivation techniques; Agricultural products to be exported to China must meet Chinese standards (12 standards in total); Introduction of cash crops was fostered by the government to improve the economic income of local communities; Political situ…	The region is an exponential agribusiness area, and the landscape was very affected by the intensive production of pigs and chickens (their waste was excessive and harmful to the environment, which limited the promotion of agroecological initiatives in the area (generally the water is polluted and the soil is contaminated); The government mainly supported agribusiness development; Production of r…	First indigenous government since 2006 reconfirmed after one year of interruption; Civil society is highly organised (e.g. in syndicates) and recently recaptured the political field; Strong tradition of resistance to dominant development models and strong decolonization movement; Innovation must be owned and co-created by those affected (decolonization), traditional ecological knowledge was often…	The governance system implemented since 2013 has been a major game changer for development/transformation processes at the regional level: The system devolved most critical development functions to the regional units, expanded democratic space and provided structures that guarantee participation by different actors as the units take charge of their own destiny in the political, economic and socie…
	Contestation	Each issue’s level of contestation	Land use issues were sensitive in case of conservation, deforestation, and illicit activities (e.g. rose wood trading, mining inside protected area); Views and interests of villagers interested in agricultural production (shifting cultivation) and environmentalists (conservation parks) were highly conflictive; Related risks needed to be carefully managed.	Land use issues (namely tenure) were highly sensitive and - until recently - part of the armed conflict; Views and interests of different actors, such as government, rebel group, civil society organisations and businesses were highly conflictive; Any initiative in the field required careful risk assessment and management; Small scale, bottom-up approaches seemed key to work for change.	Land tenure was a sensitive issue: in the course of land use planning approaches, different views of local people and concerned staff of governmental organizations became visible (e.g. when the government delineated boundaries of a National Protected Area in a region traditionally used by local people for agricultural cultivation, such as shifting cultivation); Since the country has been founded …	Food standards regarding raw milk produce were sensitive: farmers with agroecological values wanted to produce raw milk cheese (grass-fed, homeopathic and avoiding antibiotics), but production and marketing of raw milk cheese was forbidden by law because it was considered unhygienic.	Land ownership, agrotoxins and violence against women were highly sensitive topics, but heavily discussed with and among all actors.	Limited access to grazing land for pastoralists and dwindling resources during droughts coupled with high levels of vulnerability creates conflict (sometimes violent) among the pastoralists and ranchers and between the pastoralists and smallholders
	Actor agency	The degree of agency (interest and power to create change) that is held by those with a stake in the issue	Room to manoeuvre of many actors was rather big, but often with small impacts; The government was little present at the village level due to scarce resources; NGOs and businesses often took over state functions (e.g. park management, extension services); Villagers could be powerful in defending their interests (e.g. using land in park zone), because there was no control; Older land owners were mo…	Room to manoeuvre of many actors was restricted by the conflictive situation; Tension between actors' interest in change and a system that was not ready; The government was quite influential at the village level, but rather hindering change than fostering it; Civil society organisations were very interested in change, but had rather little power; Actors with money seemed most powerful for inducin…	Room to manoeuvre of actors was framed by the law stating which decisions can be taken by which actors; Line management structures aware strong, voices of local people could reach the national level through concerned district and provincial offices, over to the provincial assembly and finally to the national assembly; Through the same structures, official letters, policies and support could reach…	Stakeholders had often very clear visions and were well-informed, but also aware of the opposing forces and their possible agency in these settings; Agribusiness and part of the public sector were not interested in agroecological production and had a lot of power to resist these forms of local, artisanal production; An important alliance existed between raw milk cheese producers and consumers lin…	Disadvantaged groups were most interested in change, but had less power; Power was increased through self-organisation; Civil society organisations (e.g. syndicates) were very effective in mobilising the masses and fighting for political change, but less effective for actually improving conditions.	Political class was the most influential factor in bringing about change (mostly only change that promotes their respective interests and sustains their power); Self-organization is a basic ingredient; Civil society organisations and community self-help groups were major machines for local and external resources - financial and human - mobilisation, and at times most effective and consistent inst…
